# Supplementary material for: Controlled Prospective Evidence of Rapid Maxillary Expansion Efficacy in Pediatric Obstructive Sleep Apnea: A Systematic Review Update
Source: J Clin Med. 2026 Apr 14;15(8):2976. doi: 10.3390/jcm15082976 (PMC13116054; doi:10.3390/jcm15082976)
Supplement: Supplementary file 1 [file jcm-15-02976-s001.zip]

Archive with 7 entries (7 files):
- Supplementary Table S7 v8.pdf
- Supplementary Table S1 v7.pdf
- Supplementary Table S2 v7.pdf
- Supplementary Table S3 v8.pdf
- Supplementary Table S4 v8.pdf
- Supplementary Table S5 v8.pdf
- Supplementary Table S6 v8.pdf
